# Supplementary material for: Dual trends in physical fitness and suspected myopia before and during the COVID-19 pandemic: a single-school study of children aged 6–11 years in rural Zhejiang, China
Source: Front Public Health. 2026 Jul 8;14:1810566. doi: 10.3389/fpubh.2026.1810566 (PMC13388541; doi:10.3389/fpubh.2026.1810566)
Supplement: Supplementary file 1 [file Table_1.XLSX]

## Sheet: model_results
	Supplementary Table S1. Sensitivity analyses for suspected myopia after addressing age-by-sex composition imbalance.
	analysis	n	model_formula	PR	CI_lower	CI_upper	p_value
	Crude overall	2185	myopia ~ year2020	1.16574	1.01698	1.33627	0.0276863
	Age- and sex-adjusted overall	2185	myopia ~ year2020 + C(age) + C(sex)	1.14339	1.04573	1.25016	0.00326387
	Sensitivity: excluding age 11	1795	myopia ~ year2020 + C(age) + C(sex)	1.10279	1.00109	1.21482	0.0474816
	Sensitivity: stabilized IPW by age × sex	2185	weighted myopia ~ year2020	1.14293	0.998282	1.30855	0.0529838
	Sensitivity: standardized to 2019 age × sex distribution	2185	weighted myopia ~ year2020	1.15105	1.00093	1.32367	0.0484904

## Sheet: myopia_by_age_sex
year	age	sex_label	n	myopia_cases	myopia_prevalence	myopia_prevalence_percent
2019	6	Boys	87	41	0.471264	47.1264
2019	6	Girls	69	31	0.449275	44.9275
2019	7	Boys	113	47	0.415929	41.5929
2019	7	Girls	114	32	0.280702	28.0702
2019	8	Boys	102	53	0.519608	51.9608
2019	8	Girls	79	44	0.556962	55.6962
2019	9	Boys	77	44	0.571429	57.1429
2019	9	Girls	57	34	0.596491	59.6491
2019	10	Boys	128	72	0.5625	56.25
2019	10	Girls	71	45	0.633803	63.3803
2019	11	Boys	95	59	0.621053	62.1053
2019	11	Girls	77	51	0.662338	66.2338
2020	6	Boys	81	25	0.308642	30.8642
2020	6	Girls	70	28	0.4	40
2020	7	Boys	103	42	0.407767	40.7767
2020	7	Girls	80	41	0.5125	51.25
2020	8	Boys	123	68	0.552846	55.2846
2020	8	Girls	113	70	0.619469	61.9469
2020	9	Boys	102	55	0.539216	53.9216
2020	9	Girls	85	62	0.729412	72.9412
2020	10	Boys	82	57	0.695122	69.5122
2020	10	Girls	59	47	0.79661	79.661
2020	11	Boys	143	108	0.755245	75.5245
2020	11	Girls	75	70	0.933333	93.3333

## Sheet: sex_balance_by_age
age	2019_boys_n	2019_girls_n	2020_boys_n	2020_girls_n	2019_boys_percent	2020_boys_percent	chi_square_p_no_yates	chi_square_p_yates	fisher_exact_p
6	87	69	81	70	55.7692	53.6424	0.708198	0.795169	0.73181
7	113	114	103	80	49.7797	56.2842	0.189747	0.225575	0.197315
8	102	79	123	113	56.3536	52.1186	0.389821	0.44676	0.428116
9	77	57	102	85	57.4627	54.5455	0.603795	0.685471	0.649093
10	128	71	82	59	64.3216	58.156	0.249086	0.298659	0.259296
11	95	77	143	75	55.2326	65.5963	0.0371887	0.0478017	0.0467953

## Sheet: weight_diagnostics
weight	mean	std	min	p01	p05	p25	median	p75	p95	p99	max
sw_ipw	1	0.143701	0.802667	0.802667	0.802667	0.867832	0.965782	1.07922	1.23858	1.30803	1.30803
w_2019std	1	0.208934	0.693544	0.693544	0.693544	0.865728	1	1.02905	1.48765	1.62961	1.62961

## Sheet: weighted_composition
composition_type	year	age	sex	sex_label	weighted_n	share_within_year_percent
unweighted	2019	6	1	Boys	87	8.13845
unweighted	2019	6	2	Girls	69	6.45463
unweighted	2019	7	1	Boys	113	10.5706
unweighted	2019	7	2	Girls	114	10.6642
unweighted	2019	8	1	Boys	102	9.54163
unweighted	2019	8	2	Girls	79	7.39008
unweighted	2019	9	1	Boys	77	7.20299
unweighted	2019	9	2	Girls	57	5.33209
unweighted	2019	10	1	Boys	128	11.9738
unweighted	2019	10	2	Girls	71	6.64172
unweighted	2019	11	1	Boys	95	8.88681
unweighted	2019	11	2	Girls	77	7.20299
unweighted	2020	6	1	Boys	81	7.25806
unweighted	2020	6	2	Girls	70	6.2724
unweighted	2020	7	1	Boys	103	9.22939
unweighted	2020	7	2	Girls	80	7.16846
unweighted	2020	8	1	Boys	123	11.0215
unweighted	2020	8	2	Girls	113	10.1254
unweighted	2020	9	1	Boys	102	9.13978
unweighted	2020	9	2	Girls	85	7.61649
unweighted	2020	10	1	Boys	82	7.34767
unweighted	2020	10	2	Girls	59	5.28674
unweighted	2020	11	1	Boys	143	12.8136
unweighted	2020	11	2	Girls	75	6.72043
stabilized_ipw	2019	6	1	Boys	82.1931	7.68879
stabilized_ipw	2019	6	2	Girls	68.005	6.36156
stabilized_ipw	2019	7	1	Boys	105.677	9.88558
stabilized_ipw	2019	7	2	Girls	94.9135	8.87872
stabilized_ipw	2019	8	1	Boys	110.08	10.2975
stabilized_ipw	2019	8	2	Girls	93.935	8.78719
stabilized_ipw	2019	9	1	Boys	87.5748	8.19222
stabilized_ipw	2019	9	2	Girls	69.4728	6.49886
stabilized_ipw	2019	10	1	Boys	102.741	9.61098
stabilized_ipw	2019	10	2	Girls	63.6018	5.94966
stabilized_ipw	2019	11	1	Boys	116.44	10.8924
stabilized_ipw	2019	11	2	Girls	74.3652	6.95652
stabilized_ipw	2020	6	1	Boys	85.8069	7.68879
stabilized_ipw	2020	6	2	Girls	70.995	6.36156
stabilized_ipw	2020	7	1	Boys	110.323	9.88558
stabilized_ipw	2020	7	2	Girls	99.0865	8.87872
stabilized_ipw	2020	8	1	Boys	114.92	10.2975
stabilized_ipw	2020	8	2	Girls	98.065	8.78719
stabilized_ipw	2020	9	1	Boys	91.4252	8.19222
stabilized_ipw	2020	9	2	Girls	72.5272	6.49886
stabilized_ipw	2020	10	1	Boys	107.259	9.61098
stabilized_ipw	2020	10	2	Girls	66.3982	5.94966
stabilized_ipw	2020	11	1	Boys	121.56	10.8924
stabilized_ipw	2020	11	2	Girls	77.6348	6.95652
standardized_to_2019	2019	6	1	Boys	87	8.13845
standardized_to_2019	2019	6	2	Girls	69	6.45463
standardized_to_2019	2019	7	1	Boys	113	10.5706
standardized_to_2019	2019	7	2	Girls	114	10.6642
standardized_to_2019	2019	8	1	Boys	102	9.54163
standardized_to_2019	2019	8	2	Girls	79	7.39008
standardized_to_2019	2019	9	1	Boys	77	7.20299
standardized_to_2019	2019	9	2	Girls	57	5.33209
standardized_to_2019	2019	10	1	Boys	128	11.9738
standardized_to_2019	2019	10	2	Girls	71	6.64172
standardized_to_2019	2019	11	1	Boys	95	8.88681
standardized_to_2019	2019	11	2	Girls	77	7.20299
standardized_to_2019	2020	6	1	Boys	90.8251	8.13845
standardized_to_2019	2020	6	2	Girls	72.0337	6.45463
standardized_to_2019	2020	7	1	Boys	117.968	10.5706
standardized_to_2019	2020	7	2	Girls	119.012	10.6642
standardized_to_2019	2020	8	1	Boys	106.485	9.54163
standardized_to_2019	2020	8	2	Girls	82.4733	7.39008
standardized_to_2019	2020	9	1	Boys	80.3854	7.20299
standardized_to_2019	2020	9	2	Girls	59.5061	5.33209
standardized_to_2019	2020	10	1	Boys	133.628	11.9738
standardized_to_2019	2020	10	2	Girls	74.1216	6.64172
standardized_to_2019	2020	11	1	Boys	99.1768	8.88681
standardized_to_2019	2020	11	2	Girls	80.3854	7.20299

## Sheet: age11_direction_check
age	2019_observed_prevalence	2020_observed_prevalence	observed_PR_2020_vs_2019	2020_prevalence_standardized_to_2019_sex_distribution	sex_standardized_PR_2020_vs_2019	interpretation
11	0.639535	0.816514	1.27673	0.83497	1.30559	If 2020 age-11 children had the 2019 sex distribution, the age-11 suspected-myopia increase would be slightly larger. Thus, the higher proportion of boys in 2020 is unlikely to inflate the age-11 increase.
